# Supplementary material for: Plasma Metabolomics and Machine Learning-Driven Novel Diagnostic Signature for Non-Alcoholic Steatohepatitis
Source: Biomedicines. 2022 Jul 11;10(7):1669. doi: 10.3390/biomedicines10071669 (PMC9312563; doi:10.3390/biomedicines10071669)
Supplement: Supplementary file 1 [file biomedicines-10-01669-s001.zip]

Archive with 1 entries (1 files):
- biomedicines-1795196-supplementary.pdf
